# Supplementary material for: The Enhancing Effect of Stable Oxygen Functional Groups on Porous-Carbon-Supported Pt Catalysts for Alkaline Hydrogen Evolution
Source: Nanomaterials (Basel). 2023 Apr 20;13(8):1415. doi: 10.3390/nano13081415 (PMC10145733; doi:10.3390/nano13081415)
Supplement: Supplementary file 1 [file nanomaterials-13-01415-s001.zip]

Archive with 1 entries (1 files):
- nanomaterials-2317419-supplementary.pdf
